# Supplementary material for: Transglutaminase 2 contributes to a TP53-induced autophagy program to prevent oncogenic transformation
Source: eLife. 2016 Mar 9;5:e07101. doi: 10.7554/eLife.07101 (PMC4798945; doi:10.7554/eLife.07101)
Supplement: Supplementary file 1. — Gene symbol, % of number of colonies formed in knockdown cells compared to control cells, and shRNA sequences used are shown for 122 of selected target genes. 4 candidate genes identified in primary screen are shown in red. CDKN1A and TP53 shRNAs were used as positive controls and shown in blue. DOI: http://dx.doi.org/10.7554/eLife.07101.038 [file elife-07101-supp1.xlsx]

## Sheet: Supplementary file 1
Supplementary file 1: Primary Screen
	Gene Symbol	% of number of colonies formed in knockdown cells compared to control cells	shRNA sequences
1	S100A9	0.45	gatccggCCTGGACACAAATGCAGACAActcgagTTGTCTGCATTTGTGTCCAGGttttta
2	PAQR4	0.484	gatccggCCGTGCTCTATCACCTCTTTActcgagTAAAGAGGTGATAGAGCACGGttttta
3	MINA	0.591	gatccggGCAACGATTCAGTTTCACCAActcgagTTGGTGAAACTGAATCGTTGCttttta
4	RAB3B	0.86	gatccggAGTGCAAAGGAGAACATCAGTctcgagACTGATGTTCTCCTTTGCACTttttta
5	SRF	0.533	gatccggCAAGAGGAAGACGGGCATCATctcgagATGATGCCCGTCTTCCTCTTGttttta
6	ITGB3	0.111	gatccggCCACGTCTACCTTCACCAATActcgagTATTGGTGAAGGTAGACGTGGttttta
7	AP4E1	0.667	gatccggGCTAAGCTCTACAAGTTACTTctcgagAAGTAACTTGTAGAGCTTAGCttttta
8	DDX27	1.786	gatccggGCAGAGGAAAGGTCTCAGTTTctcgagAAACTGAGACCTTTCCTCTGCttttta
9	RPS10	0.47	gatccggGACAAGAATGTGCCCAACCTTctcgagAAGGTTGGGCACATTCTTGTCttttta
10	ATP2B4	0.667	gatccggCCCTTGATTTAGTTCCAGAATctcgagATTCTGGAACTAAATCAAGGGttttta
11	CTCF	0.389	gatccggGCCTCTTTCTTGGCAAAGTTTctcgagAAACTTTGCCAAGAAAGAGGCttttta
12	DNAJA2	0.333	gatccggGCCTGATTTGTTCTCAGCAATctcgagATTGCTGAGAACAAATCAGGCttttta
13	SULT1C2	0.2	gatccggGCAGACAATAAGAGGAAGAATctcgagATTCTTCCTCTTATTGTCTGCttttta
14	GM2A	0.429	gatccggCCTTAACTTCTGTGACTAATTctcgagAATTAGTCACAGAAGTTAAGGttttta
15	SEC61B	0.286	gatccggGATTCTACACAGAAGATTCACctcgagGTGAATCTTCTGTGTAGAATCttttta
16	SEC61A1	0.375	gatccggGCTGGCGCCAAGATAATTGAActcgagTTCAATTATCTTGGCGCCAGCttttta
17	SIPA1L2	1.25	gatccggCTGAATGTCCCGGGATGTATActcgagTATACATCCCGGGACATTCAGttttta
18	ENSA	0.222	gatccggGCCAAAGCCAAGATGAAGAATctcgagATTCTTCATCTTGGCTTTGGCttttta
19	RPL30	1.25	gatccggCCAGGTGACTCTGACATCATTctcgagAATGATGTCAGAGTCACCTGGttttta
20	CISD2	0.1	gatccggCTGCGATGGTTCACATAATAActcgagTTATTATGTGAACCATCGCAGttttta
21	MRPL35	0.233	gatccggGTGTCAAGAATGCCTCTCTTActcgagTAAGAGAGGCATTCTTGACACttttta
22	PES1	0.425	gatccggAGTCACTTCTCCTCCTCCTTTctcgagAAAGGAGGAGGAGAAGTGACTttttta
23	ROCK1	1.367	gatccggGCACCAGTTGTACCCGATTTActcgagTAAATCGGGTACAACTGGTGCttttta
24	SIX1	0.0328	gatccggAGCTTGTTTCTGGAGTTGTTTctcgagAAACAACTCCAGAAACAAGCTttttta
25	FAM203A/B	0.325	gatccggGCTCCCTAAGTCTTCCTGTTTctcgagAAACAGGAAGACTTAGGGAGCttttta
26	TMEM8	0.581	gatccggGCTCAAGACAGTCCTGAAATActcgagTATTTCAGGACTGTCTTGAGCttttta
27	ARPP-19	1.063	gatccggGATTACAACATGGCTAAAGCActcgagTGCTTTAGCCATGTTGTAATCttttta
28	KISS1	0.5	gatccggGAACTACAACTGGAACTCCTTctcgagAAGGAGTTCCAGTTGTAGTTCttttta
29	KATNB1	1.65	gatccggAGCCCTGAACTCTTGAGACAActcgagTTGTCTCAAGAGTTCAGGGCTttttta
30	MTF2	0.35	gatccggTCCCAATGAAATGGTTATATGctcgagCATATAACCATTTCATTGGGAttttta
31	FBXL6	0.2727	gatccggTCCTCGGCTCACTTTCCTCAActcgagTTGAGGAAAGTGAGCCGAGGAttttta
32	RPS6KC1	0.567	gatccggCCAAGGTGTGATCTGAATTTActcgagTAAATTCAGATCACACCTTGGttttta
33	HPS6	0.767	gatccggGCTTGGTCTCTCCTACAGTAActcgagTTACTGTAGGAGAGACCAAGCttttta
34	NRP2	0.273	gatccggGCCATTGATGACATTCGGATActcgagTATCCGAATGTCATCAATGGCttttta
35	KPNA6	0.5455	gatccggCCTGTGTTGATCGAAATCCTTctcgagAAGGATTTCGATCAACACAGGttttta
36	EWSR1	1.267	gatccggTGCATTGACTACCAGATTTATctcgagATAAATCTGGTAGTCAATGCAttttta
37	COPE	0.075	gatccggCGAGCTGTTCGACGTAAAGAActcgagTTCTTTACGTCGAACAGCTCGttttta
38	ABL2	1.214	gatccggGCGAACAGATATTACCATGAActcgagTTCATGGTAATATCTGTTCGCttttta
39	SLC12A3	1.1081	gatccggCAGGAGAGAAAGGCGATCATTctcgagAATGATCGCCTTTCTCTCCTGttttta
40	PRKCSH	0.22	gatccggCAGCCTTCAAAGATGGGTAAActcgagTTTACCCATCTTTGAAGGCTGttttta
41	UBE2L3	0.1	gatccggCCAGCAGAGTACCCATTCAAActcgagTTTGAATGGGTACTCTGCTGGttttta
42	ITGA8	0.1	gatccggCCTCTCTTTATGGAACGTGAActcgagTTCACGTTCCATAAAGAGAGGttttta
43	SMCR7L	0.071	gatccggGCAGGAGAAACTTCTTACTTActcgagTAAGTAAGAAGTTTCTCCTGCttttta
44	BMP8B	0.4364	gatccggCCTGTAATTTACCTGCTGGAActcgagTTCCAGCAGGTAAATTACAGGttttta
45	ATP5E	0.333	gatccggGCACTGAAGACAGAATTCAAActcgagTTTGAATTCTGTCTTCAGTGCttttta
46	GNG5	1.09	gatccggCTGGAGTATCTTCAAGTACAActcgagTTGTACTTGAAGATACTCCAGttttta
47	YWHAE	0.273	gatccggGCTGACAGTTGAAGAAAGAAActcgagTTTCTTTCTTCAACTGTCAGCttttta
48	ZNF160	1.697	gatccggCCTGGCAAATCACCGAAGAATctcgagATTCTTCGGTGATTTGCCAGGttttta
49	LMOD3	0.8545	gatccggCCCGTGGGAATGATTCAGAAActcgagTTTCTGAATCATTCCCACGGGttttta
50	ANXA6	0.5274	gatccggCGGGCACTTCTGCCAAGAAATctcgagATTTCTTGGCAGAAGTGCCCGttttta
51	WSB2	3.182	gatccggCCAGACACTATTACTGGCTTTctcgagAAAGCCAGTAATAGTGTCTGGttttta
52	SLC25A37	0.778	gatccggGCCATTTCTTGGTCTGTCTATctcgagATAGACAGACCAAGAAATGGCttttta
53	TUBB2C	0.091	gatccggCCCAACCTACACTAACCTTAActcgagTTAAGGTTAGTGTAGGTTGGGttttta
54	GPR63	0.071	gatccggCCTCCAGGGTTCAATAGAAATctcgagATTTCTATTGAACCCTGGAGGttttta
55	RNMT	0.1	gatccggCCCAATAGCTTTGAATTGATActcgagTATCAATTCAAAGCTATTGGGttttta
56	TMEM93	0.258	gatccggATCACGGAGACCTCTCTTTACctcgagGTAAAGAGAGGTCTCCGTGATttttta
57	HUWE1	0.4545	gatccggGCGTCTGTGTTGTGGAGGTTTctcgagAAACCTCCACAACACAGACGCttttta
58	DHX9	0.133	gatccggGAAGGATTACTACTCAAGAAActcgagTTTCTTGAGTAGTAATCCTTCttttta
59	HS6ST1	0.512	gatccggCGGCCCTTCATGCAGTACAATctcgagATTGTACTGCATGAAGGGCCGttttta
60	CHCHD8	1.3	gatccggGCGTTCAAGGATTGCATGAGTctcgagACTCATGCAATCCTTGAACGCttttta
61	RAP1GDS1	0.5273	gatccggGCCAGTACAAACATTGCTGAActcgagTTCAGCAATGTTTGTACTGGCttttta
62	CCL1	0.25	gatccggTGCTTCTCATTTGCGGAGCAActcgagTTGCTCCGCAAATGAGAAGCAttttta
63	XPNPEP1	0.364	gatccggGTTGAGAACAAGCCAAGAATActcgagTATTCTTGGCTTGTTCTCAACttttta
64	CHUK	0.786	gatccggGCAAATGAGGAACAGGGCAATctcgagATTGCCCTGTTCCTCATTTGCttttta
65	LDHC	0.7455	gatccggCGGAATGGTGTCTCAGATGTTctcgagAACATCTGAGACACCATTCCGttttta
66	RPN2	0.14	gatccggGCCCTTTCACAAATTTGGAATctcgagATTCCAAATTTGTGAAAGGGCttttta
67	CCDC71	0.053	gatccggTGAGGCCCTGGTTCCACTTAActcgagTTAAGTGGAACCAGGGCCTCAttttta
68	SLC22A7	0.15	gatccggCGGAGTGAACTTCTCCTATTActcgagTAATAGGAGAAGTTCACTCCGttttta
69	VPS35	0.25	gatccggACTCACCTTCAGGACCTTAATctcgagATTAAGGTCCTGAAGGTGAGTttttta
70	GTF2A1	0.6	gatccggAGCCAATGGTGCCCAATATATctcgagATATATTGGGCACCATTGGCTttttta
71	RPS21	0.455	gatccggGCAGGTTTAATGGCCAGTTTActcgagTAAACTGGCCATTAAACCTGCttttta
72	GCNT1	0.2545	gatccggCGTTAATGGAAAGCTGACAAActcgagTTTGTCAGCTTTCCATTAACGttttta
73	GPR172A	0.182	gatccggCCTAAGGCCTATCAGCTTCTActcgagTAGAAGCTGATAGGCCTTAGGttttta
74	ABCC1	0.286	gatccggCCTGGGCTTATTTCGGATCAActcgagTTGATCCGAAATAAGCCCAGGttttta
75	DGCR2	0.2182	gatccggTGGAGCAAACTTGCACCACTTctcgagAAGTGGTGCAAGTTTGCTCCAttttta
76	CDC25C	1.375	gatccggGTCCCATTACTACTGTTCCAActcgagTTGGAACAGTAGTAATGGGACttttta
77	HP1BP3	0.6	gatccggCAATCTTAACTGAGGCCATTActcgagTAATGGCCTCAGTTAAGATTGttttta
78	BRD7	0.6182	gatccggGCAGATAGTTTACTGGATGTTctcgagAACATCCAGTAAACTATCTGCttttta
79	PHACTR2	0.091	gatccggGCGAATCTTCAGAATCCTTTActcgagTAAAGGATTCTGAAGATTCGCttttta
80	TGM2	2.5926	gatccggACAGCAACCTTCTCATCGAGTctcgagACTCGATGAGAAGGTTGCTGTttttta
81	ZCCHC6	0.182	gatccggCCAAGAGAAACGCCGATTAAActcgagTTTAATCGGCGTTTCTCTTGGttttta
82	INSIG1	0.25	gatccggCCAATGAAGATGTCAGCATTTctcgagAAATGCTGACATCTTCATTGGttttta
83	SLC25A37	0.5	gatccggCGTCTGTAAGACCCTTCTGAActcgagTTCAGAAGGGTCTTACAGACGttttta
84	VAPB	2.2955	gatccggGCAGAGAATGATAAACCACATctcgagATGTGGTTTATCATTCTCTGCttttta
85	PDAP1	0.4	gatccggCGATGCCACATTGTCAGGAAActcgagTTTCCTGACAATGTGGCATCGttttta
86	RPS27A	0.033	gatccggGCACAAGAGAAAGAAGGTTAActcgagTTAACCTTCTTTCTCTTGTGCttttta
87	UBB	0.967	gatccggCCGTACTCTTTCTGACTACAActcgagTTGTAGTCAGAAAGAGTACGGttttta
88	UBC	1.25	gatccggCGAGAATGTCAAGGCAAAGATctcgagATCTTTGCCTTGACATTCTCGttttta
89	BNIP2	0.273	gatccggGCTCACTAGAAGTTAATGGAActcgagTTCCATTAACTTCTAGTGAGCttttta
90	H3F3A	0.1091	gatccggCGCTCCGTGAAATTAGACGTTctcgagAACGTCTAATTTCACGGAGCGttttta
91	HTR3A	0.515	gatccggGCTCTCTTAGATCAGGAGAAActcgagTTTCTCCTGATCTAAGAGAGCttttta
92	SLAMF7	0.2	gatccggGCACTATCATAGTGACCCAAActcgagTTTGGGTCACTATGATAGTGCttttta
93	PTP4A1	0.737	gatccggAGATTGTTGATGACTGGTTAActcgagTTAACCAGTCATCAACAATCTttttta
94	CLDND1	0.075	gatccggCCAGCAGTATTAGTGCTGTTTctcgagAAACAGCACTAATACTGCTGGttttta
95	DGKQ	0.894	gatccggGATGAGTAACTACTGTGGCATctcgagATGCCACAGTAGTTACTCATCttttta
96	DAP3	1	gatccggGCTTGCCTGATGGTAAGGAAActcgagTTTCCTTACCATCAGGCAAGCttttta
97	NFATC3	0.889	gatccggCGTCTCAGTTACAACCTATTActcgagTAATAGGTTGTAACTGAGACGttttta
98	TMED9	0.2	gatccggGCTGCTAAAGACAAGTTGAGTctcgagACTCAACTTGTCTTTAGCAGCttttta
99	RHBDF2	0.14	gatccggCACGGCTATTTCCATGAGGAActcgagTTCCTCATGGAAATAGCCGTGttttta
100	TFAP2C	0.86	gatccggCCTATGTCTGTGAAGCCGAATctcgagATTCGGCTTCACAGACATAGGttttta
101	TBCC	0.38	gatccggCGTAACAGGTATAACACTAAActcgagTTTAGTGTTATACCTGTTACGttttta
102	BAX	0.929	gatccggGCCGGAACTGATCAGAACCATctcgagATGGTTCTGATCAGTTCCGGCttttta
103	SEC61A1	0.5	gatccggGCTGGCGCCAAGATAATTGAActcgagTTCAATTATCTTGGCGCCAGCttttta
104	MBNL2	3.3636	gatccggCGGCTATTAGCTTTGCTCCTTctcgagAAGGAGCAAAGCTAATAGCCGttttta
105	LTBP1	0.49	gatccggCCGTTGAATACCGCCTTGAATctcgagATTCAAGGCGGTATTCAACGGttttta
106	PPP1R2	0.273	gatccggCTACATGATGATGATGAAGATctcgagATCTTCATCATCATCATGTAGttttta
107	ZNF584	0.62	gatccggACCCTCCTTCAGCACAAGAAActcgagTTTCTTGTGCTGAAGGAGGGTttttta
108	MON1B	0.429	gatccggGCAATCTTGGTAGTGACCAAActcgagTTTGGTCACTACCAAGATTGCttttta
109	PTPRJ	0.278	gatccggCCGATACAATGCCACCGTTTActcgagTAAACGGTGGCATTGTATCGGttttta
110	ACTB	0.111	gatccggCGAGAAGATGACCCAGATCATctcgagATGATCTGGGTCATCTTCTCGttttta
111	LRCH4	0.1	gatccggGAGGATCTATTTCCGGGACATctcgagATGTCCCGGAAATAGATCCTCttttta
112	SMNDC1	1.214	gatccggCTGGTAAAGTTGGAGTAGGAActcgagTTCCTACTCCAACTTTACCAGttttta
113	CDK5R1	1.188	gatccggCATGCTCTGCAGGGATGTTATctcgagATAACATCCCTGCAGAGCATGttttta
114	C6orf108	0.175	gatccggGATCGATACTTCGAGGCTGATctcgagATCAGCCTCGAAGTATCGATCttttta
115	CAPZB	0.182	gatccggAGATGGATCAAAGAAGATCAActcgagTTGATCTTCTTTGATCCATCTttttta
116	TGIF2	0.364	gatccggCCATCCCTTTAGTCTCTGAAActcgagTTTCAGAGACTAAAGGGATGGttttta
117	ZNF22	0.325	gatccggCTTGGAAAGCTGGTACAGGAActcgagTTCCTGTACCAGCTTTCCAAGttttta
118	DGCR14	0.75	gatccggCAAAGGGATTTCTTTCCTGATctcgagATCAGGAAAGAAATCCCTTTGttttta
119	WWP2	0.2295	gatccggCCTCACCTACTTTCGCTTTATctcgagATAAAGCGAAAGTAGGTGAGGttttta
120	CINP	0.091	gatccggGCGGCTGATTGGCACAATTTActcgagTAAATTGTGCCAATCAGCCGCttttta
121	MRPS12	0.32	gatccggCTCTTCCATCAGGACCACTATctcgagATAGTGGTCCTGATGGAAGAGttttta
122	NXPH4	0.36	gatccggCATCTGTATCTTCGTCTCTTTctcgagAAAGAGACGAAGATACAGATGttttta
123	CDKN1A	3.727	gatccgccCTAGGCGGTTGAATGAGAGttcaagagaCTCTCATTCAACCGCCTAGtttttggaa
124	TP53	7.818	gatccccGACTCCAGTGGTAATCTACttcaagagaGTAGATTACCACTGGAGTCtttttggaaa
4 candidate genes were identified in primary screen (shown in red)
CDKN1A and TP53 shRNAs were used as positive controls (shown in blue)
