# Supplementary material for: Transglutaminase 2 contributes to a TP53-induced autophagy program to prevent oncogenic transformation
Source: eLife. 2016 Mar 9;5:e07101. doi: 10.7554/eLife.07101 (PMC4798945; doi:10.7554/eLife.07101)
Supplement: Supplementary file 2. — To exclude off-target effects, additional shRNAs against the 4 genes were constructed in a secondary screen. Knockdown of only one, TGM2, produced colonies in soft agar with at least 2 independent shRNAs. DOI: http://dx.doi.org/10.7554/eLife.07101.039 [file elife-07101-supp2.xlsx]

## Sheet: secondary screen
Supplementary file 2 Secondary Screen
Gene Symbol	Additional hairpins	% of number of colonies formed in knockdown cells compared to control cells	% knockdown compared to control cells	shRNA sequences
TGM2	TGM2kd#1	4.17	0.693	GATCCGG ACAGCAACCTTCTCATCGAGT CTCGAG ACTCGATGAGAAGGTTGCTGT TTTTTA
	TGM2kd#2	2.324	0.434	GATCCGG CCACCCACCATATTGTTTGAT CTCGAG ATCAAACAATATGGTGGGTGG TTTTTA
WSB2	WSB2kd#1	2.429	0.671	GATCCGG CCAGACACTATTACTGGCTTT CTCGAG AAAGCCAGTAATAGTGTCTGG TTTTTA
	WSB2kd#2	0.2857	0.661	GATCCGG GGGTTTACTGCTGTTCCATCT CTCGAG AGATGGAACAGCAGTAAACCC TTTTTA
	WSB2kd#3	0.2381	0.144	GATCCGG GGTAGCATTGGTTCAAGTTCT CTCGAG AGAACTTGAACCAATGCTACC TTTTTA
MBNL2	MBNL2kd#1	3.595	0.478	GATCCGG CGGCTATTAGCTTTGCTCCTT CTCGAG AAGGAGCAAAGCTAATAGCCG TTTTTA
	MBNL2kd#2	0.1081	0.427	GATCCGG CCAGCAGATGCAATTTATGTT CTCGAG AACATAAATTGCATCTGCTGG TTTTTA
VAPB	VAPBkd#1	2.37	0.15	GATCCGG GCAGAGAATGATAAACCACAT CTCGAG ATGTGGTTTATCATTCTCTGC TTTTTA
	VAPBkd#2	0.378	0.375	GATCCGG CCAGTTCTGTTTGACTATGTA CTCGAG TACATAGTCAAACAGAACTGG TTTTTA
	VAPBkd#3	0.216	0.552	GATCCGG GACAGACCGAAATGTGTGTTT CTCGAG AAACACACATTTCGGTCTGTC TTTTTA
